# Supplementary material for: Safety and Efficacy of Direct Oral Anticoagulants Apixaban and Rivaroxaban Versus Standard Therapy for VTE Prophylaxis Post Cancer Surgery—A Network Meta-Analysis of Randomized Clinical Trials
Source: J Clin Med. 2025 Mar 7;14(6):1811. doi: 10.3390/jcm14061811 (PMC11943130; doi:10.3390/jcm14061811)
Supplement: Supplementary file 1 [file jcm-14-01811-s001.zip]

Archive with 1 entries (1 files):
- jcm-3406025-supplementary.pdf
